# Supplementary material for: Correlation between Epsilon Wave and Late Potentials in Arrhythmogenic Right Ventricular Cardiomyopathy—Do Late Potentials Define the Epsilon Wave?
Source: J Clin Med. 2024 Aug 25;13(17):5038. doi: 10.3390/jcm13175038 (PMC11396235; doi:10.3390/jcm13175038)
Supplement: Supplementary file 1 [file jcm-13-05038-s001.zip]

Archive with 1 entries (1 files):
- jcm-3121178-supplementary.pdf
